# Supplementary material for: Bovine Rectoanal Junction In Vitro Organ Culture Model System to Study Shiga Toxin-Producing Escherichia coli Adherence
Source: Microorganisms. 2023 May 15;11(5):1289. doi: 10.3390/microorganisms11051289 (PMC10220872; doi:10.3390/microorganisms11051289)
Supplement: Supplementary file 1 [file microorganisms-11-01289-s001.zip]

Archive with 10 entries (9 files):
- Supp.Data-Histopathology Reports/
- Supp.Data-Histopathology Reports/.DS_Store
- Supp.Data-Histopathology Reports/Supp.Data-HistopathologyReport-S1-Trials 1-3-11-4-19_11-13-19_1-23-20.pdf
- Supp.Data-Histopathology Reports/Supp.Data-HistopathologyReport-S2-Trials 4-Comp10^8-7-22-21 and 7-29-21-II.pdf
- Supp.Data-Histopathology Reports/Supp.Data-HistopathologyReport-S3-Comp10^8- 9-27-21.pdf
- Supp.Data-Histopathology Reports/Supp.Data-HistopathologyReport-S4-Comp10^8-11-10-2021.pdf
- Supp.Data-Histopathology Reports/Supp.Data-HistopathologyReport-S5-Comp10^7-3.30.22_5.18.22_6 8 22 .pdf
- Supp.Data-Histopathology Reports/Supp.Data-HistopathologyReport-S6-Comp10^6-6-15-22_6-29-22.pdf
- SupplementaryFigures.pdf
- SupplementaryTable-Table S1.xlsx
