# Supplementary material for: Bovine Rectoanal Junction In Vitro Organ Culture Model System to Study Shiga Toxin-Producing Escherichia coli Adherence
Source: Microorganisms. 2023 May 15;11(5):1289. doi: 10.3390/microorganisms11051289 (PMC10220872; doi:10.3390/microorganisms11051289)
Supplement: Supplementary file 1 [file microorganisms-11-01289-s001.zip › SupplementaryTable-Table S1.xlsx]

## Sheet: Sheet1
Supplementary Table S1. RAJ-IVOC assay data.
		Animal Information						Overnight Subculture						Average Post Assay Media/Inoculum Counts	Tissue Culture Counts
Assays	Date	Animal ID	Species and Breed	Gender	Age	Strain	Incubation Time	OD600	Overnight counts (CFU/ml)	Overnight dilution	Volume of bacteria added per well.	Expected bacterial concentration (CFU/ml) on tissue	Actual Pre-Assay bacterial count (CFU/ml) applied to tissue	Culture media/left over inoculum counts (CFU/ml)	Tissue Weight(g)	Culture Volume	Non-enrichment counts (CFU/ml on SMAC-MUG/MAC-MUG)	Non-enrichment counts (CFU/g tissue)	Non-enrichment colony phenotype	Enrichment counts (CFU/ml on SMAC-CTMV/MAC-MUG)	Enrichment colocy phenotype
Trial 1	2019-11-04	2942	Bovine/Holstein	Female	9	O157 str. EDL 933/ATCC 43895 (O157)	3hr	0.3	100000000	1:100	2ml	1000000	2100000	3400000	2	50ml	360000	9000000	S-M-O157 Latex Positive.
	2019-11-04	2942	Bovine/Holstein	Female	9	O157	24hr	0.3	100000000	1:100	2ml	1000000	2100000	1200000	2	50ml	1000000	25000000	S-M-O157 Latex Positive.
	2019-11-04	2942	Bovine/Holstein	Female	9	NB	3hr	-	-	-		-	-	NG	2	50ml	NG	NG		NG
	2019-11-04	2942	Bovine/Holstein	Female	9	NB	24hr	-	-	-		-	-	NG	2	50ml	NG	NG		NG
Trial 2	2019-11-13	8415	Bovine/Holstein	Female	Not listed	O157	3hr	0.35	100000000	1:100	2ml	1000000	1500000	180	2	50ml	NG	NG		32000000	S-M-O+
	2019-11-13	8415	Bovine/Holstein	Female	Not listed	O157	4hr	0.35	100000000	1:100	2ml	1000000	1500000	80	2	50ml	NG	NG		600000000	S-M-O+
	2019-11-13	8415	Bovine/Holstein	Female	Not listed	O157	24hr	0.35	100000000	1:100	2ml	1000000	1500000	155	2	50ml	4800	120000	S-M-O157 Latex Positive.
	2019-11-13	8415	Bovine/Holstein	Female	Not listed	NB	3hr	-	-	-		-	-	NG	1.8	50ml	40	1110	Pinpoint; O157 Latex Neg.	280000000	S+M+ O-
	2019-11-13	8415	Bovine/Holstein	Female	Not listed	NB	4hr	-	-	-		-	-	NG	2	50ml	NG	NG		160000000	S+M+ O-
	2019-11-13	8415	Bovine/Holstein	Female	Not listed	NB	24hr	-	-	-		-	-	NG	1.5	50ml	1000	33300	Pinpoint; O157 Latex Neg.(O-)	350000000	S+M+ O-
Trial 3	2020-01-23	1604	Bovine/Holstein	Female	4	O157	3hr	0.4	200000000	1:200	2ml	1000003	1500000	3250	1.6	50ml	20	625	S-M-O157 Latex Positive.
	2020-01-23	1604	Bovine/Holstein	Female	4	O157	4hr	0.4	200000000	1:200	2ml	1000003	1500001	13800	2	50ml	170	4250	S-M-O157 Latex Positive. (O+)
	2020-01-23	1604	Bovine/Holstein	Female	4	NB	3hr	-	-	-		-	-	NG	1.75	50ml	NG	NG		300000	Pinpoint (pp); S+M+O-
	2020-01-23	1604	Bovine/Holstein	Female	4	NB	4hr	-	-	-		-	-	9.00E+01 pinpoint S+M+O-	2	50ml	NG	NG		300000	pp; S+M+ O-
Trial 4	2021-07-22	1811	Bovine/Holstein	Female	3	O157	3hr	0.2	100000000	-	2ml	100000000	100000000	1750000	1.2	25ml	50000	1040000	S-M-O+
	2021-07-22	1811	Bovine/Holstein	Female	3	No Bacteria (A)	3hr	-	-	-		-	-	NG	1.07	25ml	NG	NG		NG
	2021-07-22	1811	Bovine/Holstein	Female	3	No Bacteria (B)	3hr	-	-	-		-	-	NG	1.71	25ml	NG	NG		2000	pp; S+M+O-
Comparative 10^8	2021-07-29	1804	Bovine/Holstein	Female	3	O157 (A)	3hr	0.36	350000000	1:3	2ml	100000006	100000000	10000000	0.55	25ml	160000	7230000	S-M-O+
	2021-07-29	1804	Bovine/Holstein	Female	3	O157 (B)	3hr	0.36	350000000	1:3	2ml	100000007	100000000	30000000	0.6	25ml	500000	20800000	S-M-O+
	2021-07-29	1804	Bovine/Holstein	Female	3	E. coli K12 (K12) (A)	3hr	0.34	500000000	1:5	2ml	100000008	90000000	90000	0.7	25ml	20000	714000	S+M+ O-
	2021-07-29	1804	Bovine/Holstein	Female	3	K12 (B)	3hr	0.34	500000000	1:5	2ml	100000009	90000000	260000	0.68	25ml	34000	1250000	S+M+ O-
	2021-07-29	1804	Bovine/Holstein	Female	3	No Bacteria	3hr	-	-	-		-	-	NG	0.55	25ml	NG	NG		TNTC pp S- colony	pp; S+M+O-
	2021-07-29	1804	Bovine/Holstein	Female	3	No Bacteria	3hr	-	-	-		-	-	NG	0.44	25ml	NG	NG		TNTC pinpoint (pp)	pp; S+M+O-
Comparative 10^8	2021-09-27	24	Bovine/Jersey	Male	4	O157 (A)	3hr	0.35	130000000	-	2ml	100000000	170000000	13000000	0.94	25ml	16000	426000	S-M-O+
	2021-09-27	24	Bovine/Jersey	Male	4	O157 (B)	3hr	0.35	130000000	-	2ml	100000000	170000000	15000000	0.84	25ml	24000	714000	S-M-O+
	2021-09-27	24	Bovine/Jersey	Male	4	K12 (A)	3hr	0.2	160000000	-	2ml	100000000	135000000	4400000	0.92	25ml	2000	54300	S+M+ O-
	2021-09-27	24	Bovine/Jersey	Male	4	K12 (B)	3hr	0.2	160000000	-	2ml	100000000	135000000	7000000	0.76	25ml	300	9870	S+M+ O-
	2021-09-27	24	Bovine/Jersey	Male	4	No Bacteria (A)	3hr	-	-	-		-	-	NG	1.64	25ml	20	305	S+M- O-; pp.	150000	pp; S+M- O-
	2021-09-27	24	Bovine/Jersey	Male	4	No Bacteria (B)	3hr	-	-	-		-	-	10 S-M+O-; pp	1.12	25ml	100	2230	S-M+ O-; pp.	200000	pp;S+M- O-.
Comparative 10^8	2021-11-10	1938	Bovine/Holstein	Female	2	O157 (A)	3hr	0.3	160000000	-	2ml	100000000	160000000	250000000	0.75	25ml	28000	933000	S-M-O+
	2021-11-10	1938	Bovine/Holstein	Female	2	O157 (B)	3hr	0.3	160000000	-	2ml	100000000	160000000	280000000	0.55	25ml	12000	545000	S-M-O+
	2021-11-10	1938	Bovine/Holstein	Female	2	K12 (A)	3hr	0.42	100000000	-	2ml	100000000	100000000	70000	0.65	25ml	1600	61500	S+M+ O-
	2021-11-10	1938	Bovine/Holstein	Female	2	K12 (B)	3hr	0.42	100000000	-	2ml	100000000	100000000	20000	0.52	25ml	2100	101000	S+M+ O-
	2021-11-10	1938	Bovine/Holstein	Female	2	No Bacteria (A)	3hr	-	-	-		-	-	2 S+M+O-; pp	0.58	25ml	60	2590	S+M- O-	86000	pp; S+M-O-
	2021-11-10	1938	Bovine/Holstein	Female	2	No Bacteria (B)	3hr	-	-	-		-	-	5 S+M+O-; pp	0.55	25ml	NG	NG		54000	pp; S+M-O-
Comparative 10^7	2022-03-30	1062	Bovine/Holstein	Female	12	O157 (A)	3hr	0.12	90000000	1:9	2ml	10000000	10000000	300000	0.89	25ml	90	2530	S-M-O+
	2022-03-30	1062	Bovine/Holstein	Female	12	O157 (B)	3hr	0.12	90000000	1:9	2ml	10000001	10000000	240000	0.77	25ml	80	2600	S-M-O+
	2022-03-30	1062	Bovine/Holstein	Female	12	K12 (A)	3hr	0.34	200000000	01:20:00	2ml	10000002	10000000	40000	0.72	25ml	20	694	S+M+ O-
	2022-03-30	1062	Bovine/Holstein	Female	12	K12 (B)	3hr	0.34	200000000	01:20:00	2ml	10000003	10000000	20000	1	25ml	10	250	S+M+ O-
	2022-03-30	1062	Bovine/Holstein	Female	12	No Bacteria (A)	3hr	-	-	-		-	-	NG	1.45	25ml	NG	NG		NG
	2022-03-30	1062	Bovine/Holstein	Female	12	No Bacteria (B)	3hr	-	-	-		-	-	1.40E+02 S+M+O-	0.8	25ml	NG	NG		NG
Comparative 10^7	2022-05-18	8467	Bovine/Holstein	Female	3	O157 (A)	3hr	0.25	130000000	01:10:00	2ml	10000000	18000000	1600000	0.65	25ml	140	5380	S-M-O+
	2022-05-18	8467	Bovine/Holstein	Female	3	O157 (B)	3hr	0.25	130000000	01:10:00	2ml	10000001	18000000	480000	0.7	25ml	100	3570	S-M-O+
	2022-05-18	8467	Bovine/Holstein	Female	3	K12 (A)	3hr	0.35	150000000	01:10:00	2ml	10000002	16000000	220000	0.6	25ml	NG	NG		1.00E+07 (MAC-MUG)	L+M+O-
	2022-05-18	8467	Bovine/Holstein	Female	3	K12 (B)	3hr	0.35	150000000	01:10:00	2ml	10000003	16000000	240000	0.6	25ml	NG	NG		4.00E+06 (MAC-MUG)	L+M+O-
	2022-05-18	8467	Bovine/Holstein	Female	3	No Bacteria (A)	3hr	-	-	-		-	-	NG	0.6	25ml	NG	NG		TNTC (MAC-MUG)	pp; L+M+O-
	2022-05-18	8467	Bovine/Holstein	Female	3	No Bacteria (B)	3hr	-	-	-		-	-	NG	0.6	25ml	NG	NG		NG
Comparative 10^7	2022-06-08	1082	Bovine/Holstein	Female	12	O157 (A)	3hr	0.12	30000000	1:3	2ml	10000000	20000000	120000	0.84	25ml	750	22300	S-M-O+
	2022-06-08	1082	Bovine/Holstein	Female	12	O157 (B)	3hr	0.12	30000000	1:3	2ml	10000000	20000000	500000	1.24	25ml	2650	53400	S-M-O+
	2022-06-08	1082	Bovine/Holstein	Female	12	K12 (A)	3hr	0.4	36000000	1:3	2ml	10000000	10000000	50000	0.7	25ml	NG	NG		3.40E+08 (MAC-MUG)	L+M+O-
	2022-06-08	1082	Bovine/Holstein	Female	12	K12 (B)	3hr	0.4	36000000	1:3	2ml	10000000	10000000	500000	0.46	25ml	NG	NG		3.60E+08 (MAC-MUG)	L+M+O-
	2022-06-08	1082	Bovine/Holstein	Female	12	No Bacteria (A)	3hr	-	-	-		-	-	NG	0.84	25ml	NG	NG		TNTC (MAC-MUG) and 1.26E+05 (SMAC-CTMV)	pp; L-M-O- and S-M-O-
	2022-06-08	1082	Bovine/Holstein	Female	12	No Bacteria (B)	3hr	-	-	-		-	-	NG	0.91	25ml	NG	NG		NG
Comparative 10^6	2022-06-15	2024	Bovine/Holstein	Female	2	O157 (A)	3hr	0.12	67000000	1:67	2ml	1000000	1700000	500000	0.92	25ml	40	1090	S-M-O+
	2022-06-15	2024	Bovine/Holstein	Female	2	O157 (B)	3hr	0.12	67000000	1:67	2ml	1000000	1700000	140000	0.95	25ml	550	14500	S-M-O+ and 2 S+M+O- colonies
	2022-06-15	2024	Bovine/Holstein	Female	2	K12 (A)	3hr	0.2	140000000	1:140	2ml	1000000	1800000	75000	1.23	25ml	30	610	L+M+ O- (MAC-MUG)
	2022-06-15	2024	Bovine/Holstein	Female	2	K12 (B)	3hr	0.2	140000000	1:140	2ml	1000000	1800000	8000	0.85	25ml	NG	NG		3.20E+08 (MAC-MUG)	L+M+ O-
	2022-06-15	2024	Bovine/Holstein	Female	2	No Bacteria (A)	3hr	-	-	-		-	-	3.00E+03 S+M+O-	0.77	25ml	10	325	L+M+ O-(MAC-MUG) and S+M+O- (SMAC-MUG)
	2022-06-15	2024	Bovine/Holstein	Female	2	No Bacteria (B)	3hr	-	-	-		-	-	NG	1	25ml	NG	0		5.0E+07 (MAC-MUG) and 1.0E+02 (SMAC-CTMV)	L-M+O- and pp: S+M-O-/S-M-O-
Comparative 10^6	2022-06-29	1605	Bovine/Holstein	Female	6	O157 (A)	3hr	0.2	70000000	1:70	2ml	1000000	1100000	2000000	1.07	25ml	50	1170	S-M-O+
	2022-06-29	1605	Bovine/Holstein	Female	6	O157 (B)	3hr	0.2	70000000	1:70	2ml	1000000	1100000	600000	0.89	25ml	90	2530	S-M-O+
	2022-06-29	1605	Bovine/Holstein	Female	6	K12 (A)	3hr	0.4	140000000	1:140	2ml	1000000	1000000	20000	1.28	25ml	NG	NG		1.00E+07 (MAC-MUG)	L+M+ O-
	2022-06-29	1605	Bovine/Holstein	Female	6	K12 (B)	3hr	0.4	140000000	1:140	2ml	1000000	1000000	120000	1.37	25ml	NG	NG		3.80E+08 (MAC-MUG)	L+M+ O-
	2022-06-29	1605	Bovine/Holstein	Female	6	No Bacteria (A)	3hr	-	-	-		-	-	NG	0.89	25ml	NG	NG		2.00E+05 (MAC-MUG) and 3.00E+05 (SMAC-CTMV)	pp L-M-O- and pp S-M-O-
	2022-06-29	1605	Bovine/Holstein	Female	6	No Bacteria (B)	3hr	-	-	-		-	-	NG	0.7	25ml	NG	NG		3.25E+07 (MAC-MUG) and 3.00E+05 (SMAC-CTMV)	L+M+O- and: 6 S+M+O- / 30 pp S-M-O-
